# Supplementary material for: Flavonoids as Anxiolytics in Animal Tests: Systematic Review, Meta‐Analysis, and Bibliometrical Analysis
Source: Phytother Res. 2025 Oct 29;40(1):77–99. doi: 10.1002/ptr.70060 (PMC12796049; doi:10.1002/ptr.70060)
Supplement: Supplementary file 8 — Table S1: Characteristics of the studies included in the metanalysis. [file PTR-40-77-s005.csv]

Author and Year	Title	Link	Molecule	Molecule Class	Ki GABAA-R	Behavioral Tests	Species and strain	Strain	Treatment	Dose range	Main conclusions	Overall risk of bias
Karim et al 2012	2'-Methoxy-6-methylflavone: a novel anxiolytic and sedative with subtype selective activating and modulating actions at GABA(A) receptors	https://pubmed.ncbi.nlm.nih.gov/21797842/	2′-methoxy-6-methylflavone	Flavone	Unknown	EPM, LDT	Mice, Balb-c		Acute	1-100	Anxiolytic at lower doses, sedative at higher doses	Some concerns
Karim et al 2011	3-Hydroxy-2'-methoxy-6-methylflavone: a potent anxiolytic with a unique selectivity profile at GABA(A) receptor subtypes	https://pubmed.ncbi.nlm.nih.gov/21924247/	3-hydroxy-2-methoxy-6-methylflavone	Flavone	Unknown	EPM, LDT	Mice, Balb-c		Acute	1-100	Dose-dependent anxiolytic effect; no sedation	Some concerns
Shanmugasundaram et al 2020	Anxiolytic-like activity of 5-methoxyflavone in mice with involvement of GABAergic and serotonergic systems - in vivo and in silico evidences	https://pubmed.ncbi.nlm.nih.gov/32534819/	5-methoxyflavone	Flavone	Unknown	EPM, LDT	Mice, Swiss		Acute	10-40	Anxiolytic
Akbar et al 2017	Characterization of 6-methoxyflavanone as a novel anxiolytic agent: A behavioral and pharmacokinetic approach	https://pubmed.ncbi.nlm.nih.gov/28257822/	6-methoxyflavanone	Flavanone	Unknown	EPM	Mice, Balb-c		Acute	10-100	Anxiolytic at lower doses, sedative at higher doses
Viola et al. 1995	Apigenin, a component of Matricaria recutita flowers, is a central benzodiazepine receptors-ligand with anxiolytic effects	https://pubmed.ncbi.nlm.nih.gov/7617761/	Apigenin	Flavone	4	EPM	Mice, CF1		Acute	1-10	Anxiolytic at lower doses, sedative at higher doses
Avallone et al. 2000	Pharmacological profile of apigenin, a flavonoid isolated from Matricaria chamomilla	https://pubmed.ncbi.nlm.nih.gov/10751547/	Apigenin	Flavone	4	EPM	Rats, Sprague-Dawley		Acute	0.5-10	No anxiolytic effect, sedative at higher doses
Kumar and Bhat 2014	Apigenin 7-glucoside from Stachys tibetica Vatke and its anxiolytic effect in rats	https://pubmed.ncbi.nlm.nih.gov/24462214/	apigenin 7-glucoside	Glucoside derivative		EPM	Rats, Wistar		Acute	2.5-5	Anxiolytic
Germán-Ponciano et al 2020	Chrysin. but not flavone backbone. decreases anxiety-like behavior in animal screens	https://pubmed.ncbi.nlm.nih.gov/32961254/	Chrysin	Flavone	3	EPM	Rats, Wistar		Acute	1	Anxiolytic
Wolfman et al. 1994	Possible anxiolytic effects of chrysin. a central benzodiazepine receptor ligand isolated from Passiflora coerulea	https://pubmed.ncbi.nlm.nih.gov/7906886/	Chrysin	Flavone	3	EPM	Mice, CF1		Acute	0.1-10	Anxiolytic at 1 mg/kg, no sedative effect
Zanoli et al. 2000	Behavioral characterization of the flavonoids apigenin and chrysin	https://pubmed.ncbi.nlm.nih.gov/10930722/	Chrysin	Flavone	3	LDT	Rats, Sprague-Dawley		Acute	1-100	Anxiolytic at 1 mg/kg, sedative at higher doses
Germán-Ponciano et al 2020	Chrysin. but not flavone backbone. decreases anxiety-like behavior in animal screens	https://pubmed.ncbi.nlm.nih.gov/32961254/	Chrysin	Flavone	1	LDT	Zebrafish, WT		Acute	1	Anxiolytic
Germán-Ponciano et al 2020	Chrysin. but not flavone backbone. decreases anxiety-like behavior in animal screens	https://pubmed.ncbi.nlm.nih.gov/32961254/	Flavone	Flavone	1	EPM	Rats, Wistar		Acute	1	No anxiolytic effect, but increase in risk assessment
Germán-Ponciano et al 2020	Chrysin. but not flavone backbone. decreases anxiety-like behavior in animal screens	https://pubmed.ncbi.nlm.nih.gov/32961254/	Flavone	Flavone	1	LDT	Zebrafish, WT		Acute	1	No anxiolytic effect, but reduction in risk assessment
Viola et al. 1994	Isolation of pharmacologically active benzodiazepine receptor ligands from Tília tomentosa (Tiliaceae)	https://pubmed.ncbi.nlm.nih.gov/7990504/	Kaempferol	Flavonol	93	EPM	Mice, CF1		Acute	1-10	No anxiolytic effect
Vissienon et al 2012	Route of administration determines the anxiolytic activity of the flavonols kaempferol, quercetin and myricetin – are they prodrugs?	https://pubmed.ncbi.nlm.nih.gov/21840194/	Kaempferol	Flavonol	93	EPM	Mice, C57/Bl		Acute	0.1-2	No anxiolytic effect after i.p. route, but effect of intermediate doses when given p.o.
Grundmann et al 2009	Kaempferol from the leaves of Apocynum venetum possesses anxiolytic activities in the elevated plus maze test in mice	https://pubmed.ncbi.nlm.nih.gov/19303276/	Kaempferol	Flavonol	93	EPM	mice	C57BL	Acute	0.01-1	Anxiolytic
Vissienon et al 2012	Route of administration determines the anxiolytic activity of the flavonols kaempferol, quercetin and myricetin – are they prodrugs?	https://pubmed.ncbi.nlm.nih.gov/21840194/	Myricetin	Flavonol		EPM	mice	C57BL	Acute	0.1-2	No anxiolytic effect after i.p. route, but effect of intermediate doses when given p.o.
Anderson et al 2012	Investigation of the anxiolytic effects of naringenin. a component of Mentha aquatica. in the male Sprague-Dawley rat	https://pubmed.ncbi.nlm.nih.gov/22157509/	Naringenin	Flavanone		EPM	rats	Sprague-Dawley	Acute	100	Anxiolytic and motor-impairing
Ben-Azu et al 2018	Evaluation of the Neurobehavioral Properties of Naringin in Swiss Mice	https://pubmed.ncbi.nlm.nih.gov/29529676/	Naringin	Flavanone		HB, LDT, EPM	mice	Swiss	Acute	2.5-10	Anxiolytic at lower doses
Ben-Azu et al 2018	Evaluation of the Neurobehavioral Properties of Naringin in Swiss Mice	https://pubmed.ncbi.nlm.nih.gov/29529676/	Naringin	Flavanone		HB	mice	Swiss	Acute	5
Ben-Azu et al 2018	Evaluation of the Neurobehavioral Properties of Naringin in Swiss Mice	https://pubmed.ncbi.nlm.nih.gov/29529676/	Naringin	Flavanone		HB	mice	Swiss	Acute	10
Ben-Azu et al 2018	Evaluation of the Neurobehavioral Properties of Naringin in Swiss Mice	https://pubmed.ncbi.nlm.nih.gov/29529676/	Naringin	Flavanone		LDT	mice	Swiss	Acute	2.5
Ben-Azu et al 2018	Evaluation of the Neurobehavioral Properties of Naringin in Swiss Mice	https://pubmed.ncbi.nlm.nih.gov/29529676/	Naringin	Flavanone		LDT	mice	Swiss	Acute	5
Ben-Azu et al 2018	Evaluation of the Neurobehavioral Properties of Naringin in Swiss Mice	https://pubmed.ncbi.nlm.nih.gov/29529676/	Naringin	Flavanone		LDT	mice	Swiss	Acute	10
Ben-Azu et al 2018	Evaluation of the Neurobehavioral Properties of Naringin in Swiss Mice	https://pubmed.ncbi.nlm.nih.gov/29529676/	Naringin	Flavanone		EPM	mice	Swiss	Acute	2.5
Ben-Azu et al 2018	Evaluation of the Neurobehavioral Properties of Naringin in Swiss Mice	https://pubmed.ncbi.nlm.nih.gov/29529676/	Naringin	Flavanone		EPM	mice	Swiss	Acute	5
Ben-Azu et al 2018	Evaluation of the Neurobehavioral Properties of Naringin in Swiss Mice	https://pubmed.ncbi.nlm.nih.gov/29529676/	Naringin	Flavanone		EPM	mice	Swiss	Acute	10
Qiu et al 2018	The anxiolytic-like effects of puerarin are associated with the changes of monoa-minergic neurotransmitters and biosynthesis of allopregnanolone in the brain	https://pubmed.ncbi.nlm.nih.gov/29101599/	Puerarin	Isoflavone		EPM	rats	Sprague-Dawley	Acute	30
Qiu et al 2018	The anxiolytic-like effects of puerarin are associated with the changes of monoa-minergic neurotransmitters and biosynthesis of allopregnanolone in the brain	https://pubmed.ncbi.nlm.nih.gov/29101599/	Puerarin	Isoflavone		EPM	rats	Sprague-Dawley	Acute	60
Qiu et al 2018	The anxiolytic-like effects of puerarin are associated with the changes of monoa-minergic neurotransmitters and biosynthesis of allopregnanolone in the brain	https://pubmed.ncbi.nlm.nih.gov/29101599/	Puerarin	Isoflavone		EPM	rats	Sprague-Dawley	Acute	120
Samad et al 2018	Quercetin protects against stress-induced anxiety- and depression-like behavior and improves memory in male mice	https://pubmed.ncbi.nlm.nih.gov/30044120/	Quercetin	Flavonol		LDT	mice	Albino	Chronic	20
Samad et al 2018	Quercetin protects against stress-induced anxiety- and depression-like behavior and improves memory in male mice	https://pubmed.ncbi.nlm.nih.gov/30044120/	Quercetin	Flavonol		EPM	mice	Albino	Chronic	20
Vissienon et al 2012	Route of administration determines the anxiolytic activity of the flavonols kaempferol, quercetin and myricetin – are they prodrugs?	https://pubmed.ncbi.nlm.nih.gov/21840194/	Quercetin	Flavonol		EPM	mice	C57BL	Acute	0.1
Vissienon et al 2012	Route of administration determines the anxiolytic activity of the flavonols kaempferol, quercetin and myricetin – are they prodrugs?	https://pubmed.ncbi.nlm.nih.gov/21840194/	Quercetin	Flavonol		EPM	mice	C57BL	Acute	0.5
Vissienon et al 2012	Route of administration determines the anxiolytic activity of the flavonols kaempferol, quercetin and myricetin – are they prodrugs?	https://pubmed.ncbi.nlm.nih.gov/21840194/	Quercetin	Flavonol		EPM	mice	C57BL	Acute	1
Vissienon et al 2012	Route of administration determines the anxiolytic activity of the flavonols kaempferol, quercetin and myricetin – are they prodrugs?	https://pubmed.ncbi.nlm.nih.gov/21840194/	Quercetin	Flavonol		EPM	mice	C57BL	Acute	2
Islam et al. 2022	Anxiolytic-like Effect of Quercetin Possibly through GABA Receptor Interaction Pathway: In Vivo and In Silico Studies	https://www.ncbi.nlm.nih.gov/pmc/articles/PMC9656213/	Quercetin	Flavonol		LDT	mice	Swiss	Acute	50
Li et al 2016	Involvement of 5-HT1A Receptors in the Anxiolytic-Like Effects of Quercitrin and Evidence of the Involvement of the Monoaminergic System	https://pubmed.ncbi.nlm.nih.gov/27298626/	Quercitrin	Glycoside derivative		EPM	mice	ICR	Chronic	2.5
Li et al 2016	Involvement of 5-HT1A Receptors in the Anxiolytic-Like Effects of Quercitrin and Evidence of the Involvement of the Monoaminergic System	https://pubmed.ncbi.nlm.nih.gov/27298626/	Quercitrin	Glycoside derivative		EPM	mice	ICR	Chronic	5
Li et al 2016	Involvement of 5-HT1A Receptors in the Anxiolytic-Like Effects of Quercitrin and Evidence of the Involvement of the Monoaminergic System	https://pubmed.ncbi.nlm.nih.gov/27298626/	Quercitrin	Glycoside derivative		EPM	mice	ICR	Chronic	10
Li et al 2016	Involvement of 5-HT1A Receptors in the Anxiolytic-Like Effects of Quercitrin and Evidence of the Involvement of the Monoaminergic System	https://pubmed.ncbi.nlm.nih.gov/27298626/	Quercitrin	Glycoside derivative		LDT	mice	ICR	Chronic	2.5
Li et al 2016	Involvement of 5-HT1A Receptors in the Anxiolytic-Like Effects of Quercitrin and Evidence of the Involvement of the Monoaminergic System	https://pubmed.ncbi.nlm.nih.gov/27298626/	Quercitrin	Glycoside derivative		LDT	mice	ICR	Chronic	5
Li et al 2016	Involvement of 5-HT1A Receptors in the Anxiolytic-Like Effects of Quercitrin and Evidence of the Involvement of the Monoaminergic System	https://pubmed.ncbi.nlm.nih.gov/27298626/	Quercitrin	Glycoside derivative		LDT	mice	ICR	Chronic	10
Anesti et al 2020	Effect of rutin on anxiety-like behavior and activity of acetylcholinesterase isoforms in specific brain regions of pentylenetetrazol-treated mice	https://pubmed.ncbi.nlm.nih.gov/31747631/	Rutin	Glycoside derivative		OFT	mice	Balb-c	Chronic	100
Anesti et al 2020	Effect of rutin on anxiety-like behavior and activity of acetylcholinesterase isoforms in specific brain regions of pentylenetetrazol-treated mice	https://pubmed.ncbi.nlm.nih.gov/31747631/	Rutin	Glycoside derivative		EPM	mice	Balb-c	Chronic	100
Hernandez-Leon et al 2017	The anxiolytic-like effect of rutin in rats involves GABAA receptors in the basolateral amygdala	https://pubmed.ncbi.nlm.nih.gov/28145981/	Rutin	Glycoside derivative		EPM	rats	Wistar	Acute	30
Hernandez-Leon et al 2017	The anxiolytic-like effect of rutin in rats involves GABAA receptors in the basolateral amygdala	https://pubmed.ncbi.nlm.nih.gov/28145981/	Rutin	Glycoside derivative		EPM	rats	Wistar	Acute	100
Hernandez-Leon et al 2017	The anxiolytic-like effect of rutin in rats involves GABAA receptors in the basolateral amygdala	https://pubmed.ncbi.nlm.nih.gov/28145981/	Rutin	Glycoside derivative		EPM	rats	Wistar	Acute	30
Hernandez-Leon et al 2017	The anxiolytic-like effect of rutin in rats involves GABAA receptors in the basolateral amygdala	https://pubmed.ncbi.nlm.nih.gov/28145981/	Rutin	Glycoside derivative		EPM	rats	Wistar	Acute	562
Hernandez-Leon et al 2017	The anxiolytic-like effect of rutin in rats involves GABAA receptors in the basolateral amygdala	https://pubmed.ncbi.nlm.nih.gov/28145981/	Rutin	Glycoside derivative		EPM	rats	Wistar	Acute	1000
Liu et al 2015	GABA and 5-HT systems are implicated in the anxiolytic-like effect of Spinosin in mice	https://pubmed.ncbi.nlm.nih.gov/25449359/	Spinosin	Glycoside derivative		EPM	mice	ICR	Acute	1.25
Liu et al 2015	GABA and 5-HT systems are implicated in the anxiolytic-like effect of Spinosin in mice	https://pubmed.ncbi.nlm.nih.gov/25449359/	Spinosin	Glycoside derivative		EPM	mice	ICR	Acute	2.5
Liu et al 2015	GABA and 5-HT systems are implicated in the anxiolytic-like effect of Spinosin in mice	https://pubmed.ncbi.nlm.nih.gov/25449359/	Spinosin	Glycoside derivative		EPM	mice	ICR	Acute	5
Liu et al 2015	GABA and 5-HT systems are implicated in the anxiolytic-like effect of Spinosin in mice	https://pubmed.ncbi.nlm.nih.gov/25449359/	Spinosin	Glycoside derivative		LDT	mice	ICR	Acute	1.25
Liu et al 2015	GABA and 5-HT systems are implicated in the anxiolytic-like effect of Spinosin in mice	https://pubmed.ncbi.nlm.nih.gov/25449359/	Spinosin	Glycoside derivative		LDT	mice	ICR	Acute	2.5
Liu et al 2015	GABA and 5-HT systems are implicated in the anxiolytic-like effect of Spinosin in mice	https://pubmed.ncbi.nlm.nih.gov/25449359/	Spinosin	Glycoside derivative		LDT	mice	ICR	Acute	5
Hui et al 2002	Anxiolytic effect of wogonin, a benzodiazepine receptor ligand isolated from Scutellaria baicalensis Georgi	https://pubmed.ncbi.nlm.nih.gov/12392823/	Wogonin	Flavone	0.92	EPM	mice	ICR	Acute	3.75
Hui et al 2002	Anxiolytic effect of wogonin, a benzodiazepine receptor ligand isolated from Scutellaria baicalensis Georgi	https://pubmed.ncbi.nlm.nih.gov/12392823/	Wogonin	Flavone	0.92	EPM	mice	ICR	Acute	7.5
Hui et al 2002	Anxiolytic effect of wogonin, a benzodiazepine receptor ligand isolated from Scutellaria baicalensis Georgi	https://pubmed.ncbi.nlm.nih.gov/12392823/	Wogonin	Flavone	0.92	EPM	mice	ICR	Acute	15
Hui et al 2002	Anxiolytic effect of wogonin, a benzodiazepine receptor ligand isolated from Scutellaria baicalensis Georgi	https://pubmed.ncbi.nlm.nih.gov/12392823/	Wogonin	Flavone	0.92	EPM	mice	ICR	Acute	30
Marder et al 2003	6-methylapigenin and hesperidin: new valeriana flavonoids with activity on the CNS	https://pubmed.ncbi.nlm.nih.gov/12895671/	6-methylapigenin	Flavone		EPM	mice	Swiss	Acute	0.3
Marder et al 2003	6-methylapigenin and hesperidin: new valeriana flavonoids with activity on the CNS	https://pubmed.ncbi.nlm.nih.gov/12895671/	6-methylapigenin	Flavone		EPM	mice	Swiss	Acute	1
Marder et al 2003	6-methylapigenin and hesperidin: new valeriana flavonoids with activity on the CNS	https://pubmed.ncbi.nlm.nih.gov/12895671/	Hesperidin	Glycoside derivative		HB	mice	Swiss	Acute	2
Marder et al 2003	6-methylapigenin and hesperidin: new valeriana flavonoids with activity on the CNS	https://pubmed.ncbi.nlm.nih.gov/12895671/	Hesperidin	Glycoside derivative		HB	mice	Swiss	Acute	4
Nachammai et al 2021	Anxiolytic effects of silibinin and naringenin on zebrafish model: A preclinical study	https://pubmed.ncbi.nlm.nih.gov/34975133/	Silibinin	Flavonolignan		NTT	zebrafish	WT	Chronic	0.1
Nachammai et al 2021	Anxiolytic effects of silibinin and naringenin on zebrafish model: A preclinical study	https://pubmed.ncbi.nlm.nih.gov/34975133/	Silibinin	Flavonolignan		NTT	zebrafish	WT	Chronic	1
Nachammai et al 2021	Anxiolytic effects of silibinin and naringenin on zebrafish model: A preclinical study	https://pubmed.ncbi.nlm.nih.gov/34975133/	Silibinin	Flavonolignan		NTT	zebrafish	WT	Chronic	10
Nachammai et al 2021	Anxiolytic effects of silibinin and naringenin on zebrafish model: A preclinical study	https://pubmed.ncbi.nlm.nih.gov/34975133/	Naringenin	Flavanone	26000	NTT	zebrafish	WT	Chronic	0.1
Nachammai et al 2021	Anxiolytic effects of silibinin and naringenin on zebrafish model: A preclinical study	https://pubmed.ncbi.nlm.nih.gov/34975133/	Naringenin	Flavanone	26000	NTT	zebrafish	WT	Chronic	1
Nachammai et al 2021	Anxiolytic effects of silibinin and naringenin on zebrafish model: A preclinical study	https://pubmed.ncbi.nlm.nih.gov/34975133/	Naringenin	Flavanone	26000	NTT	zebrafish	WT	Chronic	10
Nachammai et al 2021	Anxiolytic effects of silibinin and naringenin on zebrafish model: A preclinical study	https://pubmed.ncbi.nlm.nih.gov/34975133/	Silibinin	Flavonolignan		LDT	zebrafish	WT	Chronic	0.1
Nachammai et al 2021	Anxiolytic effects of silibinin and naringenin on zebrafish model: A preclinical study	https://pubmed.ncbi.nlm.nih.gov/34975133/	Silibinin	Flavonolignan		LDT	zebrafish	WT	Chronic	1
Nachammai et al 2021	Anxiolytic effects of silibinin and naringenin on zebrafish model: A preclinical study	https://pubmed.ncbi.nlm.nih.gov/34975133/	Silibinin	Flavonolignan		LDT	zebrafish	WT	Chronic	10
Nachammai et al 2021	Anxiolytic effects of silibinin and naringenin on zebrafish model: A preclinical study	https://pubmed.ncbi.nlm.nih.gov/34975133/	Naringenin	Flavanone	26000	LDT	zebrafish	WT	Chronic	0.1
Nachammai et al 2021	Anxiolytic effects of silibinin and naringenin on zebrafish model: A preclinical study	https://pubmed.ncbi.nlm.nih.gov/34975133/	Naringenin	Flavanone	26000	LDT	zebrafish	WT	Chronic	1
Nachammai et al 2021	Anxiolytic effects of silibinin and naringenin on zebrafish model: A preclinical study	https://pubmed.ncbi.nlm.nih.gov/34975133/	Naringenin	Flavanone	26000	LDT	zebrafish	WT	Chronic	10
Vignes et al 2006	Anxiolytic properties of green tea polyphenol (-)-epigallocatechin gallate (EGCG)	https://pubmed.ncbi.nlm.nih.gov/16859659/	(-)-epigallocatechin gallate	Flavanol		EPM	mice	Swiss	Acute	7.5
Vignes et al 2006	Anxiolytic properties of green tea polyphenol (-)-epigallocatechin gallate (EGCG)	https://pubmed.ncbi.nlm.nih.gov/16859659/	(-)-epigallocatechin gallate	Flavanol		EPM	mice	Swiss	Acute	15
Vignes et al 2006	Anxiolytic properties of green tea polyphenol (-)-epigallocatechin gallate (EGCG)	https://pubmed.ncbi.nlm.nih.gov/16859659/	(-)-epigallocatechin gallate	Flavanol		EPM	mice	Swiss	Acute	30
Vignes et al 2006	Anxiolytic properties of green tea polyphenol (-)-epigallocatechin gallate (EGCG)	https://pubmed.ncbi.nlm.nih.gov/16859659/	(-)-epigallocatechin gallate	Flavanol		EPM	mice	Swiss	Acute	60
Coleta et al 2008	Assessment of luteolin (3′,4′,5,7-tetrahydroxyflavone) neuropharmacological activity	https://pubmed.ncbi.nlm.nih.gov/18249450/	Luteolin	Flavone	60.1	EPM	mice	Swiss	Acute	1
Coleta et al 2008	Assessment of luteolin (3′,4′,5,7-tetrahydroxyflavone) neuropharmacological activity	https://pubmed.ncbi.nlm.nih.gov/18249450/	Luteolin	Flavone	60.1	EPM	mice	Swiss	Acute	5
Coleta et al 2008	Assessment of luteolin (3′,4′,5,7-tetrahydroxyflavone) neuropharmacological activity	https://pubmed.ncbi.nlm.nih.gov/18249450/	Luteolin	Flavone	60.1	EPM	mice	Swiss	Acute	10
Coleta et al 2008	Assessment of luteolin (3′,4′,5,7-tetrahydroxyflavone) neuropharmacological activity	https://pubmed.ncbi.nlm.nih.gov/18249450/	Luteolin	Flavone	60.1	EPM	mice	Swiss	Acute	50
Huen et al 2003	Naturally occurring 2'-hydroxyl-substituted flavonoids as high-affinity benzodiazepine site ligands	https://pubmed.ncbi.nlm.nih.gov/14637197/	5,7,2′-trihydroxy-6,8-dimethoxyflavone	Flavone	605	EPM	mice	ICR	Acute	4
Jamal et al 2008	Evaluation of chalcones--a flavonoid subclass, for, their anxiolytic effects in rats using elevated plus maze and open field behaviour tests	https://pubmed.ncbi.nlm.nih.gov/19049672/	Isoliquiritigenin	Chalcone		EPM	rats	Swiss	Acute	15
Jamal et al 2008	Evaluation of chalcones--a flavonoid subclass, for, their anxiolytic effects in rats using elevated plus maze and open field behaviour tests	https://pubmed.ncbi.nlm.nih.gov/19049672/	Isoliquiritigenin	Chalcone		EPM	rats	Swiss	Acute	25
Jamal et al 2008	Evaluation of chalcones--a flavonoid subclass, for, their anxiolytic effects in rats using elevated plus maze and open field behaviour tests	https://pubmed.ncbi.nlm.nih.gov/19049672/	Butein	Chalcone		EPM	rats	Swiss	Acute	15
Jamal et al 2008	Evaluation of chalcones--a flavonoid subclass, for, their anxiolytic effects in rats using elevated plus maze and open field behaviour tests	https://pubmed.ncbi.nlm.nih.gov/19049672/	Butein	Chalcone		EPM	rats	Swiss	Acute	25
Jamal et al 2008	Evaluation of chalcones--a flavonoid subclass, for, their anxiolytic effects in rats using elevated plus maze and open field behaviour tests	https://pubmed.ncbi.nlm.nih.gov/19049672/	2′,2-Dihydroxychalcone	Chalcone		EPM	rats	Swiss	Acute	15
Jamal et al 2008	Evaluation of chalcones--a flavonoid subclass, for, their anxiolytic effects in rats using elevated plus maze and open field behaviour tests	https://pubmed.ncbi.nlm.nih.gov/19049672/	2′,2-Dihydroxychalcone	Chalcone		EPM	rats	Swiss	Acute	25
Jamal et al 2008	Evaluation of chalcones--a flavonoid subclass, for, their anxiolytic effects in rats using elevated plus maze and open field behaviour tests	https://pubmed.ncbi.nlm.nih.gov/19049672/	2′-Hydroxy-3,4-Dimethoxychalcone	Chalcone		EPM	rats	Swiss	Acute	15
Jamal et al 2008	Evaluation of chalcones--a flavonoid subclass, for, their anxiolytic effects in rats using elevated plus maze and open field behaviour tests	https://pubmed.ncbi.nlm.nih.gov/19049672/	2′-Hydroxy-3,4-Dimethoxychalcone	Chalcone		EPM	rats	Swiss	Acute	25
Jamal et al 2008	Evaluation of chalcones--a flavonoid subclass, for, their anxiolytic effects in rats using elevated plus maze and open field behaviour tests	https://pubmed.ncbi.nlm.nih.gov/19049672/	4′,4-Dichlorochalcone	Chalcone		EPM	rats	Swiss	Acute	15
Jamal et al 2008	Evaluation of chalcones--a flavonoid subclass, for, their anxiolytic effects in rats using elevated plus maze and open field behaviour tests	https://pubmed.ncbi.nlm.nih.gov/19049672/	4′,4-Dichlorochalcone	Chalcone		EPM	rats	Swiss	Acute	25
Jamal et al 2008	Evaluation of chalcones--a flavonoid subclass, for, their anxiolytic effects in rats using elevated plus maze and open field behaviour tests	https://pubmed.ncbi.nlm.nih.gov/19049672/	1,3-bis (4-chlorophenyl)-3-(carboxy-methyl-thio) prop-an-1-on	Chalcone		EPM	rats	Swiss	Acute	15
Jamal et al 2008	Evaluation of chalcones--a flavonoid subclass, for, their anxiolytic effects in rats using elevated plus maze and open field behaviour tests	https://pubmed.ncbi.nlm.nih.gov/19049672/	1,3-bis (4-chlorophenyl)-3-(carboxy-methyl-thio) prop-an-1-on	Chalcone		EPM	rats	Swiss	Acute	25
Jamal et al 2008	Evaluation of chalcones--a flavonoid subclass, for, their anxiolytic effects in rats using elevated plus maze and open field behaviour tests	https://pubmed.ncbi.nlm.nih.gov/19049672/	4'-Chloro-4-methoxy-chalcone	Chalcone		EPM	rats	Swiss	Acute	15
Jamal et al 2008	Evaluation of chalcones--a flavonoid subclass, for, their anxiolytic effects in rats using elevated plus maze and open field behaviour tests	https://pubmed.ncbi.nlm.nih.gov/19049672/	4'-Chloro-4-methoxy-chalcone	Chalcone		EPM	rats	Swiss	Acute	25
Jamal et al 2008	Evaluation of chalcones--a flavonoid subclass, for, their anxiolytic effects in rats using elevated plus maze and open field behaviour tests	https://pubmed.ncbi.nlm.nih.gov/19049672/	1-(4-Chlorophenyl)-3 (4-methoxy-phenyl)-3-(carboxymethylthio) prop-an-1-on	Chalcone		EPM	rats	Swiss	Acute	15
Jamal et al 2008	Evaluation of chalcones--a flavonoid subclass, for, their anxiolytic effects in rats using elevated plus maze and open field behaviour tests	https://pubmed.ncbi.nlm.nih.gov/19049672/	1-(4-Chlorophenyl)-3 (4-methoxy-phenyl)-3-(carboxymethylthio) prop-an-1-on	Chalcone		EPM	rats	Swiss	Acute	25
Ferreira et al 2021	Chalcones reverse the anxiety and convulsive behavior of adult zebrafish	https://pubmed.ncbi.nlm.nih.gov/33711684/	(E)-3-(2,4-Dichlorophenyl)-1-(2-hydroxy-3,4,6-trimethoxyphenyl)prop-2-en-1-one	Chalcone		LDT	zebrafish	WT	Acute	4
Ferreira et al 2021	Chalcones reverse the anxiety and convulsive behavior of adult zebrafish	https://pubmed.ncbi.nlm.nih.gov/33711684/	(E)-3-(2,4-Dichlorophenyl)-1-(2-hydroxy-3,4,6-trimethoxyphenyl)prop-2-en-1-one	Chalcone		LDT	zebrafish	WT	Acute	20
Ferreira et al 2021	Chalcones reverse the anxiety and convulsive behavior of adult zebrafish	https://pubmed.ncbi.nlm.nih.gov/33711684/	(E)-3-(2,4-Dichlorophenyl)-1-(2-hydroxy-3,4,6-trimethoxyphenyl)prop-2-en-1-one	Chalcone		LDT	zebrafish	WT	Acute	40
Ferreira et al 2021	Chalcones reverse the anxiety and convulsive behavior of adult zebrafish	https://pubmed.ncbi.nlm.nih.gov/33711684/	(E)-3-(4-Chlorophenyl)-1-(2-hydroxy-3,4,6-trimethoxyphenyl)prop-2-en-1-one	Chalcone		LDT	zebrafish	WT	Acute	4
Ferreira et al 2021	Chalcones reverse the anxiety and convulsive behavior of adult zebrafish	https://pubmed.ncbi.nlm.nih.gov/33711684/	(E)-3-(4-Chlorophenyl)-1-(2-hydroxy-3,4,6-trimethoxyphenyl)prop-2-en-1-one	Chalcone		LDT	zebrafish	WT	Acute	20
Ferreira et al 2021	Chalcones reverse the anxiety and convulsive behavior of adult zebrafish	https://pubmed.ncbi.nlm.nih.gov/33711684/	(E)-3-(4-Chlorophenyl)-1-(2-hydroxy-3,4,6-trimethoxyphenyl)prop-2-en-1-one	Chalcone		LDT	zebrafish	WT	Acute	40
Ferreira et al 2021	Chalcones reverse the anxiety and convulsive behavior of adult zebrafish	https://pubmed.ncbi.nlm.nih.gov/33711684/	(E)-3-(2-Fluorophenyl)-1-(2-hydroxy-3,4,6-trimethoxyphenyl)prop-2-en-1-one	Chalcone		LDT	zebrafish	WT	Acute	4
Ferreira et al 2021	Chalcones reverse the anxiety and convulsive behavior of adult zebrafish	https://pubmed.ncbi.nlm.nih.gov/33711684/	(E)-3-(2-Fluorophenyl)-1-(2-hydroxy-3,4,6-trimethoxyphenyl)prop-2-en-1-one	Chalcone		LDT	zebrafish	WT	Acute	20
Ferreira et al 2021	Chalcones reverse the anxiety and convulsive behavior of adult zebrafish	https://pubmed.ncbi.nlm.nih.gov/33711684/	(E)-3-(2-Fluorophenyl)-1-(2-hydroxy-3,4,6-trimethoxyphenyl)prop-2-en-1-one	Chalcone		LDT	zebrafish	WT	Acute	40
Ferreira et al 2021	Chalcones reverse the anxiety and convulsive behavior of adult zebrafish	https://pubmed.ncbi.nlm.nih.gov/33711684/	(E)-3-(4-Fluorophenyl)-1-(2-hydroxy-3,4,6-trimethoxyphenyl)prop-2-en-1-one	Chalcone		LDT	zebrafish	WT	Acute	4
Ferreira et al 2021	Chalcones reverse the anxiety and convulsive behavior of adult zebrafish	https://pubmed.ncbi.nlm.nih.gov/33711684/	(E)-3-(4-Fluorophenyl)-1-(2-hydroxy-3,4,6-trimethoxyphenyl)prop-2-en-1-one	Chalcone		LDT	zebrafish	WT	Acute	20
Ferreira et al 2021	Chalcones reverse the anxiety and convulsive behavior of adult zebrafish	https://pubmed.ncbi.nlm.nih.gov/33711684/	(E)-3-(4-Fluorophenyl)-1-(2-hydroxy-3,4,6-trimethoxyphenyl)prop-2-en-1-one	Chalcone		LDT	zebrafish	WT	Acute	40
Xavier et al 2020	Structural characterization, electronic properties, and anxiolytic-like effect in adult zebrafish (Danio rerio) of cinnamaldehyde chalcone	https://doi.org/10.1016/j.molstruc.2020.128954	(2E, 4E) −1- (2‑hydroxy-3,4,6-trimethoxyphenyl)−5-phenylpenta-2,4‑dien‑1-one	Chalcone		LDT	zebrafish	WT	Acute	0.1
Xavier et al 2020	Structural characterization, electronic properties, and anxiolytic-like effect in adult zebrafish (Danio rerio) of cinnamaldehyde chalcone	https://doi.org/10.1016/j.molstruc.2020.128954	(2E, 4E) −1- (2‑hydroxy-3,4,6-trimethoxyphenyl)−5-phenylpenta-2,4‑dien‑1-one	Chalcone		LDT	zebrafish	WT	Acute	0.5
Xavier et al 2020	Structural characterization, electronic properties, and anxiolytic-like effect in adult zebrafish (Danio rerio) of cinnamaldehyde chalcone	https://doi.org/10.1016/j.molstruc.2020.128954	(2E, 4E) −1- (2‑hydroxy-3,4,6-trimethoxyphenyl)−5-phenylpenta-2,4‑dien‑1-one	Chalcone		LDT	zebrafish	WT	Acute	1
Ferreira et al 2020	Anxiolytic-like effect of chalcone N-{4’[(2E)-3-(3-nitrophenyl)-1-(phenyl)prop-2-en-1-one]} acetamide on adult zebrafish (Danio rerio): Involvement of the 5-HT system	https://doi.org/10.1016/j.bbrc.2020.03.129	4’-[(2E) -3- (3-nitrophenyl) -1- (phenyl) prop-2-en-1-one] acetamide	Chalcone		LDT	zebrafish	WT	Acute	4
Ferreira et al 2020	Anxiolytic-like effect of chalcone N-{4’[(2E)-3-(3-nitrophenyl)-1-(phenyl)prop-2-en-1-one]} acetamide on adult zebrafish (Danio rerio): Involvement of the 5-HT system	https://doi.org/10.1016/j.bbrc.2020.03.129	4’-[(2E) -3- (3-nitrophenyl) -1- (phenyl) prop-2-en-1-one] acetamide	Chalcone		LDT	zebrafish	WT	Acute	12
Ferreira et al 2020	Anxiolytic-like effect of chalcone N-{4’[(2E)-3-(3-nitrophenyl)-1-(phenyl)prop-2-en-1-one]} acetamide on adult zebrafish (Danio rerio): Involvement of the 5-HT system	https://doi.org/10.1016/j.bbrc.2020.03.129	4’-[(2E) -3- (3-nitrophenyl) -1- (phenyl) prop-2-en-1-one] acetamide	Chalcone		LDT	zebrafish	WT	Acute	40
Oliveira et al 2023	Synthesis, molecular docking, ADMET, and evaluation of the anxiolytic effect in adult zebrafish of synthetic chalcone (E)-3-(4-(dimethylamino)phenyl)-1-(2-hydroxyphenyl)prop-2-en-1-one: An in vivo and in silico approach	https://pubmed.ncbi.nlm.nih.gov/37845792/	(E)-3-(4-(dimethylamino)phenyl)-1-(2-hydroxyphenyl)prop-2-en-1-one	Chalcone		LDT	zebrafish	WT	Acute	4
Oliveira et al 2023	Synthesis, molecular docking, ADMET, and evaluation of the anxiolytic effect in adult zebrafish of synthetic chalcone (E)-3-(4-(dimethylamino)phenyl)-1-(2-hydroxyphenyl)prop-2-en-1-one: An in vivo and in silico approach	https://pubmed.ncbi.nlm.nih.gov/37845792/	(E)-3-(4-(dimethylamino)phenyl)-1-(2-hydroxyphenyl)prop-2-en-1-one	Chalcone		LDT	zebrafish	WT	Acute	20
Oliveira et al 2023	Synthesis, molecular docking, ADMET, and evaluation of the anxiolytic effect in adult zebrafish of synthetic chalcone (E)-3-(4-(dimethylamino)phenyl)-1-(2-hydroxyphenyl)prop-2-en-1-one: An in vivo and in silico approach	https://pubmed.ncbi.nlm.nih.gov/37845792/	(E)-3-(4-(dimethylamino)phenyl)-1-(2-hydroxyphenyl)prop-2-en-1-one	Chalcone		LDT	zebrafish	WT	Acute	40
Ferreira et al 2019	Anxiolytic-like effect of chalcone N-{(4′-[(E)-3-(4-fluorophenyl)-1-(phenyl) prop-2-en-1-one]} acetamide on adult zebrafish (Danio rerio): Involvement of the GABAergic system	https://pubmed.ncbi.nlm.nih.gov/30922939/	N-{(4'-[(E)-3-(4-fluorophenyl)-1-(phenyl) prop-2-en-1-one]} acetamide	Chalcone		LDT	zebrafish	WT	Acute	4
Ferreira et al 2019	Anxiolytic-like effect of chalcone N-{(4′-[(E)-3-(4-fluorophenyl)-1-(phenyl) prop-2-en-1-one]} acetamide on adult zebrafish (Danio rerio): Involvement of the GABAergic system	https://pubmed.ncbi.nlm.nih.gov/30922939/	N-{(4'-[(E)-3-(4-fluorophenyl)-1-(phenyl) prop-2-en-1-one]} acetamide	Chalcone		LDT	zebrafish	WT	Acute	12
Ferreira et al 2019	Anxiolytic-like effect of chalcone N-{(4′-[(E)-3-(4-fluorophenyl)-1-(phenyl) prop-2-en-1-one]} acetamide on adult zebrafish (Danio rerio): Involvement of the GABAergic system	https://pubmed.ncbi.nlm.nih.gov/30922939/	N-{(4'-[(E)-3-(4-fluorophenyl)-1-(phenyl) prop-2-en-1-one]} acetamide	Chalcone		LDT	zebrafish	WT	Acute	40
Oliveira et al 2024	Synthesis, molecular docking, ADMET, and evaluation of the anxiolytic effect in adult zebrafish of synthetic chalcone (E)-3-(4-(dimethylamino)phenyl)-1-(2-hydroxyphenyl)prop-2-en-1-one: An in vivo and in silico approach	https://pubmed.ncbi.nlm.nih.gov/37845792/	(E)-3-(4-(dimethylamino)phenyl)-1-(2-hydroxyphenyl)prop-2-en-1-one	Chalcone		LDT	zebrafish	WT	Acute	4
Oliveira et al 2024	Synthesis, molecular docking, ADMET, and evaluation of the anxiolytic effect in adult zebrafish of synthetic chalcone (E)-3-(4-(dimethylamino)phenyl)-1-(2-hydroxyphenyl)prop-2-en-1-one: An in vivo and in silico approach	https://pubmed.ncbi.nlm.nih.gov/37845792/	(E)-3-(4-(dimethylamino)phenyl)-1-(2-hydroxyphenyl)prop-2-en-1-one	Chalcone		LDT	zebrafish	WT	Acute	20
Oliveira et al 2024	Synthesis, molecular docking, ADMET, and evaluation of the anxiolytic effect in adult zebrafish of synthetic chalcone (E)-3-(4-(dimethylamino)phenyl)-1-(2-hydroxyphenyl)prop-2-en-1-one: An in vivo and in silico approach	https://pubmed.ncbi.nlm.nih.gov/37845792/	(E)-3-(4-(dimethylamino)phenyl)-1-(2-hydroxyphenyl)prop-2-en-1-one	Chalcone		LDT	zebrafish	WT	Acute	40
Castolo-Sanchez et al. 2024	Antidepressant activity of tricin-7-O-glucoside and anxiolytic-like effect of harmane from Passiflora coriacea Juss. On mice	https://pubmed.ncbi.nlm.nih.gov/39059684/	Tricin-7-O-glucoside	Glucoside derivative		EPM	mice	ICR	Acute	50
Silva et al. 2024	Anxiolytic and Anticonvulsant Effects of Fisetin Isolated from Bauhinia pentandra on Adult Zebrafish (Danio rerio)	https://pubmed.ncbi.nlm.nih.gov/39088251/	Fisetin	Flavonol		LDT	zebrafish	WT	Acute	4
Silva et al. 2024	Anxiolytic and Anticonvulsant Effects of Fisetin Isolated from Bauhinia pentandra on Adult Zebrafish (Danio rerio)	https://pubmed.ncbi.nlm.nih.gov/39088251/	Fisetin	Flavonol		LDT	zebrafish	WT	Acute	20
Silva et al. 2024	Anxiolytic and Anticonvulsant Effects of Fisetin Isolated from Bauhinia pentandra on Adult Zebrafish (Danio rerio)	https://pubmed.ncbi.nlm.nih.gov/39088251/	Fisetin	Flavonol		LDT	zebrafish	WT	Acute	40
Lemos et al. 2025	Robinin Isolated From Solanum Asperum Exhibits Pharmacological Actions in the Central Nervous System of Adult Zebrafish (Danio rerio)	https://pubmed.ncbi.nlm.nih.gov/39660673/	Robinin	Glycoside derivative		LDT	zebrafish	WT	Acute	4
Lemos et al. 2025	Robinin Isolated From Solanum Asperum Exhibits Pharmacological Actions in the Central Nervous System of Adult Zebrafish (Danio rerio)	https://pubmed.ncbi.nlm.nih.gov/39660673/	Robinin	Glycoside derivative		LDT	zebrafish	WT	Acute	20
Lemos et al. 2025	Robinin Isolated From Solanum Asperum Exhibits Pharmacological Actions in the Central Nervous System of Adult Zebrafish (Danio rerio)	https://pubmed.ncbi.nlm.nih.gov/39660673/	Robinin	Glycoside derivative		LDT	zebrafish	WT	Acute	40
Costa et al. 2025	Anxiolytic-like Effect of Chrysin on Female Zebrafish is Likely Mediated by α5 subunits of GABAA Receptors	https://pubmed.ncbi.nlm.nih.gov/39832342/	Chrysin	Flavone		LDT	zebrafish	WT	Acute	0.1
Costa et al. 2025	Anxiolytic-like Effect of Chrysin on Female Zebrafish is Likely Mediated by α5 subunits of GABAA Receptors	https://pubmed.ncbi.nlm.nih.gov/39832342/	Chrysin	Flavone		LDT	zebrafish	WT	Acute	1
Costa et al. 2025	Anxiolytic-like Effect of Chrysin on Female Zebrafish is Likely Mediated by α5 subunits of GABAA Receptors	https://pubmed.ncbi.nlm.nih.gov/39832342/	Chrysin	Flavone		LDT	zebrafish	WT	Acute	10
Costa et al. 2025	Anxiolytic-like Effect of Chrysin on Female Zebrafish is Likely Mediated by α5 subunits of GABAA Receptors	https://pubmed.ncbi.nlm.nih.gov/39832342/	Chrysin	Flavone		LDT	zebrafish	WT	Acute	1
Costa et al. 2025	Anxiolytic-like Effect of Chrysin on Female Zebrafish is Likely Mediated by α5 subunits of GABAA Receptors	https://pubmed.ncbi.nlm.nih.gov/39832342/	Chrysin	Flavone		NTT	zebrafish	WT	Acute	1
